# Supplementary material for: Petrodesmum, a new genus of the legume tribe Desmodieae from Laos
Source: BMC Plant Biol. 2026 Mar 12;26:500. doi: 10.1186/s12870-026-08552-4 (PMC12998321; doi:10.1186/s12870-026-08552-4)
Supplement: Supplementary file 1 — Supplementary Material 1. [file 12870_2026_8552_MOESM1_ESM.xlsx]

## Sheet: Table_S1
Table S1. Voucher information for the DNA samples in this study.
Number	Group	Genera	Species	Sample	Voucher	Locality	Angiosperms353 (*newly sequencing)	nrDNA (*newly sequencing)	ITS	ETS	plastome (*newly sequencing)	trnL-rpl32	trnC_rpoB	ndhJ_trnL_trnF	ndhA_intron	trnT_trnL	trnQ_rps16	trnK_intron	trnG_trnS	rpl16_intron
1	Lespedeza group	Campylotropis	Campylotropis bonii	Campylotropis_bonii_NC064525	unknown	unknown	/	/	/	/	NC064525	/	/	/	/	/	/	/	/	/
2	Lespedeza group	Campylotropis	Campylotropis decora	Campylotropis_decora_SRR26705409	huh	unknown	/	SRR26705409	/	/	/	/	/	/	/	/	/	/	/	/
3	Lespedeza group	Campylotropis	Campylotropis delavayi	Campylotropis_delavayi_NC064511	unknown	unknown	/	/	/	/	NC064511	/	/	/	/	/	/	/	/	/
4	Lespedeza group	Campylotropis	Campylotropis griffithii	Campylotropis_griffithii_SRR26705200	huh	unknown	/	SRR26705200	/	/	/	/	/	/	/	/	/	/	/	/
5	Lespedeza group	Campylotropis	Campylotropis henryi	Campylotropis_henryi_NC064515	unknown	unknown	/	/	/	/	NC064515	/	/	/	/	/	/	/	/	/
6	Lespedeza group	Campylotropis	Campylotropis hirtella	Campylotropis_hirtella_SRR26705415	huh	unknown	/	SRR26705415	/	/	/	/	/	/	/	/	/	/	/	/
7	Lespedeza group	Campylotropis	Campylotropis macrocarpa	Campylotropis_macrocarpa_NC044100	unknown	unknown	/	/	/	/	NC044100	/	/	/	/	/	/	/	/	/
8	Lespedeza group	Campylotropis	Campylotropis macrostyla	Campylotropis_macrostyla_SRR26705199	huh	unknown	/	SRR26705199	/	/	/	/	/	/	/	/	/	/	/	/
9	Lespedeza group	Campylotropis	Campylotropis polyantha	Campylotropis_polyantha_D.E.Boufford_et_al.35806	D.E.Boufford et al.35806 (TUS)	China	/	/	LC740845	LC740819	/	LC740715	LC740767	LC740611	LC740793	LC740637	LC740689	LC740585	LC740663	LC740741
10	Lespedeza group	Campylotropis	Campylotropis polyantha	Campylotropis_polyantha_SRR26704731	huh	unknown	/	SRR26704731	/	/	/	/	/	/	/	/	/	/	/	/
11	Lespedeza group	Campylotropis	Campylotropis teretiracemosa	Campylotropis_teretiracemosa_NC064521	unknown	unknown	/	/	/	/	NC064521	/	/	/	/	/	/	/	/	/
12	Lespedeza group	Campylotropis	Campylotropis thomsonii	Campylotropis_thomsonii_NC064522	unknown	unknown	/	/	/	/	NC064522	/	/	/	/	/	/	/	/	/
13	Lespedeza group	Campylotropis	Campylotropis thomsonii subsp. splendens	Campylotropis_thomsonii_subsp._splendens_ERR10978198	Clark, R.P. 348 (UVSC)	Thailand	ERR10978198	/	/	/	/	/	/	/	/	/	/	/	/	/
14	Lespedeza group	Campylotropis	Campylotropis wilsonii	Campylotropis_wilsonii_SRR26766347	huh147667	unknown	/	SRR26766347	/	/	/	/	/	/	/	/	/	/	/	/
15	Lespedeza group	Campylotropis	Campylotropis yunnanensis	Campylotropis_yunnanensis_SRR26705411	huh198580	unknown	/	SRR26705411	/	/	/	/	/	/	/	/	/	/	/	/
16	Lespedeza group	Kummerowia	Kummerowia stipulacea	Kummerowia_stipulacea_SRR26765598	FLAS 191594	unknown	/	SRR26765598	/	/	/	/	/	/	/	/	/	/	/	/
17	Lespedeza group	Kummerowia	Kummerowia striata	Kummerowia_striata_NC044114	unknown	unknown	/	/	/	/	NC044114	/	/	/	/	/	/	/	/	/
18	Lespedeza group	Kummerowia	Kummerowia striata	Kummerowia_striata_SRR26765599	FLAS 219807	unknown	/	SRR26765599	/	/	/	/	/	/	/	/	/	/	/	/
19	Lespedeza group	Lespedeza	Lespedeza bicolor	Lespedeza_bicolor_NC046836	unknown	unknown	/	/	/	/	NC046836	/	/	/	/	/	/	/	/	/
20	Lespedeza group	Lespedeza	Lespedeza cuneata	Lespedeza_cuneata_NC057455	unknown	unknown	/	/	/	/	NC057455	/	/	/	/	/	/	/	/	/
21	Lespedeza group	Lespedeza	Lespedeza cyrtobotrya	Lespedeza_cyrtobotrya_H.Ohashi_780934	H.Ohashi 780934 (TUS)	Japan	/	/	LC377420	LC427409	/	LC378119	LC378179	LC378359	LC377755	LC378239	LC378299.2	LC378059	LC377999	LC377695
22	Lespedeza group	Lespedeza	Lespedeza davidii	Lespedeza_davidii_H174	Z.Q. Song 2010102004 (IBSC)	China, Jiangxi Province, Luxi	/	SAMN56257674*	/	/	SAMN56257674*	/	/	/	/	/	/	/	/	/
23	Lespedeza group	Lespedeza	Lespedeza davurica	Lespedeza_davurica_NC042748	unknown	unknown	/	/	/	/	NC042748	/	/	/	/	/	/	/	/	/
24	Lespedeza group	Lespedeza	Lespedeza floribunda	Lespedeza_floribunda_NC042693	unknown	unknown	/	/	/	/	NC042693	/	/	/	/	/	/	/	/	/
25	Lespedeza group	Lespedeza	Lespedeza juncea	Lespedeza_juncea_ERR7599465	R. Johnstone 2038 (NSW)	Australia	ERR7599465	ERR7599465	/	/	/	/	/	/	/	/	/	/	/	/
26	Lespedeza group	Lespedeza	Lespedeza maritima	Lespedeza_maritima_NC044115	unknown	unknown	/	/	/	/	NC044115	/	/	/	/	/	/	/	/	/
27	Lespedeza group	Lespedeza	Lespedeza tricolor	Lespedeza_tricolor_SRR18762682	ESK21-503 (KH)	unknown	/	SRR18762682	/	/	SRR18762682	/	/	/	/	/	/	/	/	/
28	Desmodium group	Alysicarpus	Alysicarpus bupleurifolius	Alysicarpus_bupleurifolius_T.C.Huang_&_M.J.Wu_14826	T.C.Huang & M.J.Wu 14826 (TUS)	China	/	/	LC377381	LC843910	/	LC378080	LC378140	LC378320	LC377716	LC378200	LC378260.2	LC378020	LC377960	LC377656
29	Desmodium group	Alysicarpus	Alysicarpus monilifer	Alysicarpus_monilifer_J.Murata_&_al.024801	J.Murata & al.024801 (TUS)	Myanmar	/	/	LC377383	LC427384	/	LC378082	LC378142	LC378322	LC377718	LC378202	LC378262.2	LC378022	LC377962	LC377658
30	Desmodium group	Alysicarpus	Alysicarpus muelleri	Alysicarpus_muelleri_ERR7599613	Cuff, N.J. 654 (MEL)	Australia	ERR7599613	ERR7599613	/	/	/	/	/	/	/	/	/	/	/	/
31	Desmodium group	Alysicarpus	Alysicarpus ovalifolius	Alysicarpus_ovalifolius_H.Ohashi_&_al.61095	H.Ohashi & al.61095 (TUS)	USA	/	/	LC377384	/	/	LC378083	LC378143	LC378323	LC377719	LC378203	LC378263.2	LC378023	LC377963	LC377659
32	Desmodium group	Alysicarpus	Alysicarpus rugosus	Alysicarpus_rugosus_L.S.Man_087879	L.S.Man 87879 (TUS)	Myanmar	/	/	LC377385	/	/	LC378084	LC378144	LC378324	LC377720	LC378204	LC378264.2	LC378024	LC377964	LC377660
33	Desmodium group	Alysicarpus	Alysicarpus vaginalis	Alysicarpus_vaginalis_K.Yonekura_&_al.98078	K.Yonekura & al.98078 (TUS)	Japan	/	/	LC377382	LC427383	/	LC378081	LC378141	LC378321	LC377717	LC378201	LC378261.2	LC378021	LC377961	LC377657
34	Desmodium group	Alysicarpus	Alysicarpus vaginalis	Alysicarpus_vaginalis_NC057275	unknown	unknown	/	/	/	/	NC057275	/	/	/	/	/	/	/	/	/
35	Desmodium group	Bouffordia	Bouffordia dichotoma	Bouffordia_dichotoma_L.S.Man_087882	L.S.Man 87882 (TUS)	Myanmar	/	/	LC377394	LC427391	/	LC378093	LC378153	LC378333	LC377729	LC378213	LC378273.2	LC378033	LC377973	LC377669
36	Desmodium group	Christia	Christia australasica	Christia_australasica_ERR7599621	Cowie, I.D. 13010 (MEL)	Australia	ERR7599621	ERR7599621	/	/	ERR7599621	/	/	/	/	/	/	/	/	/
37	Desmodium group	Christia	Christia obcordata	Christia_obcordata_K.Yonekura_12047	K.Yonekura 12047 (TUS)	Japan	/	/	LC377389	/	/	LC378088	LC378148	LC378328	LC377724	LC378208	LC378268	LC378028	LC377968	LC377664
38	Desmodium group	Christia	Christia vespertilionis	Christia_vespertilionis_K.Ohashi_2981	K.Ohashi 2981 (TUS)	Japan	/	/	LC377387	LC427385	/	LC378086	LC378146	LC378326	LC377722	LC378206	LC378266.2	LC378026	LC377966	LC377662
39	Desmodium group	Codariocalyx	Codariocalyx gyroides	Codariocalyx_gyroides_K.Yoda_&_al.9614111	K.Yoda & al.9614111 (TUS)	Nepal	/	/	LC377386	/	/	LC378085	LC378145	LC378325	LC377721	LC378205	LC378265.2	LC378025	LC377965	LC377661
40	Desmodium group	Codariocalyx	Codariocalyx gyroides	Codariocalyx_gyroides_SRR26761000	huh	unknown	/	SRR26761000	/	/	/	/	/	/	/	/	/	/	/	/
41	Desmodium group	Codariocalyx	Codariocalyx motorius	Codariocalyx_motorius_J.M.Hu_&_K.H.Wang_849	J.M.Hu & K.H.Wang 849 (TUS)	China	/	/	LC377388	LC427386	/	LC378087	LC378147	LC378327	LC377723	LC378207	LC378267.2	LC378027	LC377967	LC377663
42	Desmodium group	Daprainia	Daprainia kingiana	Daprainia_kingiana_J.Murata_et_al.024835	J.Murata et al.024835 (TUS)	Myanmar	/	/	LC480962	LC480976	/	LC480633	LC480605	LC480543	LC480650	LC480560	LC480590	LC480528	LC480575	LC480619
43	Desmodium group	Daprainia	Daprainia kingiana	Daprainia_kingiana_J.Murata_et_al.024963	J.Murata et al.024963 (TUS)	Myanmar	/	/	LC480964	LC480978	/	LC480634	LC480606	LC480544	LC480651	LC480561	LC480591	LC480529	LC480576	LC480621
44	Desmodium group	Desmodiastrum	Desmodiastrum parviflorum	Desmodiastrum_parviflorum_ERR7618296	Matthew, K.M. s.n. (K000556883)	India	ERR7618296	/	/	/	/	/	/	/	/	/	/	/	/	/
45	Desmodium group	Desmodiastrum	Desmodiastrum parviflorum	Desmodiastrum_parviflorum_N.Tanaka_et_al.21030	N.Tanaka et al.21030 (TUS)	Myanmar	/	/	LC683701	LC683703	/	LC683695	LC683697	LC683693	LC683699	/	/	/	/	/
46	Desmodium group	Desmodiopsis	Desmodiopsis camplyocaulon	Desmodiopsis_camplyocaulon_R.Pullen_9274	R.Pullen 9274 (TUS)	Australia	/	/	LC377416	LC843911	/	LC378115	LC378175	LC378355	LC377751	LC378235	LC378295.2	LC378055	LC377995	LC377691
47	Desmodium group	Desmodium	Desmodium axillare	Desmodium_axillare_H123	S. Cafferty & M. Penn 216 (BM)	Belize, Cayo, San Pastor trail	/	SAMN56257675*	/	/	SAMN56257675*	/	/	/	/	/	/	/	/	/
48	Desmodium group	Desmodium	Desmodium axillare	Desmodium_axillare_H125	D. Rodríguez 63 (BM)	El Salvador, Depto. Sonsonate, Santa Isabel Ishuatán, bosque de los Lone	/	SAMN56257676*	/	/	/	/	/	/	/	/	/	/	/	/
49	Desmodium group	Desmodium	Desmodium canadense	Desmodium_canadense_Boufford_&_Mehrhoff_40526	Boufford & Mehrhoff 40526 (TUS)	USA	/	/	LC377392	LC427389	/	LC378091	LC378151	LC378331	LC377727	LC378211	LC378271	LC378031	LC377971	LC377667
50	Desmodium group	Desmodium	Desmodium canadense	Desmodium_canadense_MT610933	unknown	unknown	/	MT610933	/	/	/	/	/	/	/	/	/	/	/	/
51	Desmodium group	Desmodium	Desmodium cuspidatum	Desmodium_cuspidatum_Nemoto_&_Yokoyama_95824002	Nemoto & Yokoyama 95824002 (TUS)	USA	/	/	LC377393	LC427390	/	LC378092	LC378152	LC378332	LC377728	LC378212	LC378272	LC378032	LC377972	LC377668
52	Desmodium group	Desmodium	Desmodium floridanum	Desmodium_floridanum_H.Ohashi_&_al.61075	H.Ohashi & al.61075 (TUS)	USA	/	/	LC377396	LC427392	/	LC378095	LC378155	LC378335	LC377731	LC378215	LC378275.2	LC378035	LC377975	LC377671
53	Desmodium group	Desmodium	Desmodium incanum	Desmodium_incanum_Yonekura_9667	Yonekura 9667 (TUS)	Japan	/	/	LC377400	LC427397	/	LC378099	LC378159	LC378339	LC377735	LC378219	LC378279	LC378039	LC377979	LC377675
54	Desmodium group	Desmodium	Desmodium laevigatum	Desmodium_laevigatum_Ohashi_et_al.61073	Ohashi et al.61073 (TUS)	USA	/	/	LC377401	/	/	LC378100	LC378160	LC378340	LC377736	LC378220	LC378280	LC378040	LC377980	LC377676
55	Desmodium group	Desmodium	Desmodium marilandicum	Desmodium_marilandicum_Nemoto_&_Yokoyama_95816016	Nemoto & Yokoyama 95816016 (TUS)	USA	/	/	LC377403	/	/	LC378102	LC378162	LC378342	LC377738	LC378222	LC378282	LC378042	LC377982	LC377678
56	Desmodium group	Desmodium	Desmodium rotundifolium	Desmodium_rotundifolium_MacDonald_11424	MacDonald 11424 (TUS)	USA	/	/	LC377408	LC427401	/	LC378107	LC378167	LC378347	LC377743	LC378227	LC378287	LC378047	LC377987	LC377683
57	Desmodium group	Desmodium	Desmodium scorpiurus	Desmodium_scorpiurus_SRR26705545	CAS	unknown	/	SRR26705545	/	/	/	/	/	/	/	/	/	/	/	/
58	Desmodium group	Desmodium	Desmodium scorpiurus	Desmodium_scorpiurus_T.C.Huang_&_W.T.Huang_14490	T.C.Huang & W.T.Huang 14490 (TUS)	China	/	/	LC377409	LC427402	/	LC378108	LC378168	LC378348	LC377744	LC378228	LC378288.2	LC378048	LC377988	LC377684
59	Desmodium group	Desmodium	Desmodium tenuifolium	Desmodium_tenuifolium_Ohashi_et_al.95804107	Ohashi et al.95804107 (TUS)	USA	/	/	LC377411	/	/	LC378110	LC378170	LC378350	LC377746	LC378230	LC378290	LC378050	LC377990	LC377686
60	Desmodium group	Desmodium	Desmodium tortuosum	Desmodium_tortuosum_H.Ohashi_&_al.9580602-1	H.Ohashi & al.9580602-1 (TUS)	USA	/	/	LC377410	/	/	LC378109	LC378169	LC378349	LC377745	LC378229	LC378289.2	LC378049	LC377989	LC377685
61	Desmodium group	Desmodium	Desmodium uncinatum	Desmodium_uncinatum_SRR7879356	unknown	unknown	SRR7879356	/	/	/	/	/	/	/	/	/	/	/	/	/
62	Desmodium group	Desmodium	Desmodium venustum	Desmodium_venustum_SRR26705541	CAS409068	unknown	/	SRR26705541	/	/	/	/	/	/	/	/	/	/	/	/
63	Desmodium group	Desmodium	Desmodium viridiflorum	Desmodium_viridiflorum_Ohashi_et_al.60110	Ohashi et al.60110 (TUS)	USA	/	/	LC377413	/	/	LC378112	LC378172	LC378352	LC377748	LC378232	LC378292	LC378052	LC377992	LC377688
64	Desmodium group	Desmodium	Desmodium wydlerianum	Desmodium_wydlerianum_H229	F. Billiet & B. Jadin 5876 (P)	Surinam, Brokopondo, Brownsberg	/	SAMN56257677*	/	/	SAMN56257677*	/	/	/	/	/	/	/	/	/
65	Desmodium group	Eleiotis	Eleiotis monophylla	Eleiotis_monophylla_J.Murata_&_al.24817	J.Murata & al.24817 (TUS)	Myanmar	/	/	LC377415	LC843912	/	LC378114	LC378174	LC378354	LC377750	LC378234	LC378294.2	LC378054	LC377994	LC377690
66	Desmodium group	Grona	Grona adscendens	Grona_adscendens_J.C.Soto_Munez_10102	J.C.Soto Munez 10102 (TUS)	Mexico	/	/	LC377390	LC427387	/	LC378089	LC378149	LC378329	LC377725	LC378209	LC378269.2	LC378029	LC377969	LC377665
67	Desmodium group	Grona	Grona barbata	Grona_barbata_H.Iketani_2849	H.Iketani 2849 (TUS)	Brazil	/	/	LC377391	LC427388	/	LC378090	LC378150	LC378330	LC377726	LC378210	LC378270.2	LC378030.2	LC377970	LC377666
68	Desmodium group	Grona	Grona brownii	Grona_brownii_R.Pullen_11277	R.Pullen 11277 (TUS)	Australia	/	/	LC589551	LC589555	/	LC589531	LC589543	LC589519	LC589547	LC589523	LC589527	LC589515	LC589539	LC589535
69	Desmodium group	Grona	Grona brownii	Grona_brownii_SRR26754460	MO	unknown	/	SRR26754460	/	/	/	/	/	/	/	/	/	/	/	/
70	Desmodium group	Grona	Grona filiformis	Grona_filiformis_R.Pullen_9131	R.Pullen 9131 (TUS)	Australia	/	/	LC377374	/	/	LC378073	LC378133	LC378313	LC377709	LC378193	LC378253.2	LC378013	LC377953	LC377649
71	Desmodium group	Grona	Grona filiformis	Grona_filiformis_SRR26762610	MO	unknown	/	SRR26762610	/	/	/	/	/	/	/	/	/	/	/	/
72	Desmodium group	Grona	Grona filiformis	Grona_filiformis_T.Nemoto_et_al.12838	T.Nemoto et al.12838 (TUS)	Australia	/	/	LC586009	LC585999	/	LC585969	LC585989	LC585929	LC590827	LC585939	LC585959	LC585919	LC585949	LC585979
73	Desmodium group	Grona	Grona glareosa	Grona_glareosa_R.Pullen_11276	R.Pullen 11276 (TUS)	Australia	/	/	LC377380	/	/	LC378079.2	LC378139.2	LC378319.2	LC377715	LC378199.2	LC378259.2	LC378019.2	LC377959.2	LC377655.2
74	Desmodium group	Grona	Grona griffithiana	Grona_griffithiana_H.Hara_and_K.Y.Guan_372	H.Hara and K.Y.Guan 372 (TUS)	China	/	/	LC586018	LC586008	/	LC585978	LC585998	LC585938	LC590836	LC585948	LC585968	LC585928	LC585958	LC585988
75	Desmodium group	Grona	Grona griffithiana	Grona_griffithiana_K.Iwatsuki_&_al.1634	K.Iwatsuki & al.1634 (TUS)	China	/	/	LC377379	/	/	LC378078.2	LC378138.2	LC378318.2	LC377714	LC378198.2	LC378258.2	LC378018.2	LC377958.2	LC377654.3
76	Desmodium group	Grona	Grona griffithiana	Grona_griffithiana_SRR26704726	huh148455	unknown	/	SRR26704726	/	/	/	/	/	/	/	/	/	/	/	/
77	Desmodium group	Grona	Grona hannii	Grona_hannii_Nemoto_et_al.12024	Nemoto et al.12024 (TUS)	Australia	/	/	LC589552	LC589556	/	LC589532	LC589544	LC589520	LC589548	LC589524	LC589528	LC589516	LC589540	LC589536
78	Desmodium group	Grona	Grona hannii	Grona_hannii_Pullen_9334A	Pullen 9334A (TUS)	Australia	/	/	LC586010	LC586000	/	LC585970	LC585990	LC585930	LC590828	LC585940	LC585960	LC585920	LC585950	LC585980
79	Desmodium group	Grona	Grona heterocarpos	Grona_heterocarpos_M.Yamashita_FOK605319	M.Yamashita FOK605319 (TUS)	Japan	/	/	LC377398	LC427396	/	LC378097	LC378157	LC378337	LC377733	LC378217	LC378277.2	LC378037	LC377977	LC377673
80	Desmodium group	Grona	Grona heterocarpos	Grona_heterocarpos_NC044113	unknown	unknown	/	/	/	/	NC044113	/	/	/	/	/	/	/	/	/
81	Desmodium group	Grona	Grona heterophylla	Grona_heterophylla_Huan-Yu_Chen_1544	Huan-Yu Chen 1544 (TUS)	China	/	/	LC377399.2	/	/	LC378098	LC378158	LC378338	LC377734	LC378218	LC378278.2	LC378038.2	LC377978	LC377674
82	Desmodium group	Grona	Grona heterophylla	Grona_heterophylla_Tateishi_et_al.1024004	Tateishi et al.1024004 (TUS)	China	/	/	LC586011	LC843914	/	LC585971	LC585991	LC585931	LC590829	LC585941	LC585961	LC585921	LC585951	LC585981
83	Desmodium group	Grona	Grona hirta	Grona_hirta_SRR26762266	OS0026794	unknown	/	SRR26762266	/	/	/	/	/	/	/	/	/	/	/	/
84	Desmodium group	Grona	Grona laosensis	Grona_laosensis_P.Souladeth_et_al.L3714	P.Souladeth et al.L3714 (KAG)	Laos	/	/	LC644647	LC644643	/	LC644627	LC644635	LC644611	LC644639	LC644615	LC644623	LC644607	LC644619	LC644631
85	Desmodium group	Grona	Grona muelleri	Grona_muelleri_Nemoto_et_al.12027	Nemoto et al.12027 (TUS)	Australia	/	/	LC589553	LC589557	/	LC589533	LC589545	LC589521	LC589549	LC589525	LC589529	LC589517	LC589541	LC589537
86	Desmodium group	Grona	Grona muelleri	Grona_muelleri_R.Pullen_9278	R.Pullen 9278 (TUS)	Australia	/	/	LC586012	LC586002	/	LC585972	LC585992	LC585932	LC590830	LC585942	LC585962	LC585922	LC585952	LC585982
87	Desmodium group	Grona	Grona muelleri	Grona_muelleri_SRR26754144	MO	unknown	/	SRR26754144	/	/	/	/	/	/	/	/	/	/	/	/
88	Desmodium group	Grona	Grona ovalifolia	Grona_ovalifolia_KAG_P.Souladeth_et_al.L3723	P.Souladeth et al.L3723 (KAG)	Laos	/	/	LC644648	LC644644	/	LC644628	LC644636	LC644612	LC644640	LC644616	LC644624	LC644608	LC644620	LC644632
89	Desmodium group	Grona	Grona pullenii	Grona_pullenii_R.Pullen_11278	R.Pullen 11278 (TUS)	Australia	/	/	LC589554	LC589558	/	LC589534	LC589546	LC589522	LC589550	LC589526	LC589530	LC589518	LC589542	LC589538
90	Desmodium group	Grona	Grona reticulata	Grona_reticulata_Y.Tateishi_et_al.1018114	Y.Tateishi et al.1018114 (TUS)	China	/	/	LC586014	LC586004	/	LC585974	LC585994	LC585934	LC590832	LC585944	LC585964	LC585924	LC585954	LC585984
91	Desmodium group	Grona	Grona retroflexa	Grona_retroflexa_Schultze-Kraft_s.n.	Schultze-Kraft s.n. (TUS)	Thailand	/	/	LC586013	LC586003	/	LC585973	LC585993	LC585933	LC590831	LC585943	LC585963	LC585923	LC585953	LC585983
92	Desmodium group	Grona	Grona schubertiae	Grona_schubertiae_S.Tagane_et_al.4084	S.Tagane et al.4084 (TUS)	Cambodia	/	/	LC644649	LC644645	/	LC644629	LC644637	LC644613	LC644641	LC644617	LC644625	LC644609	LC644621	LC644633
93	Desmodium group	Grona	Grona schubertiae	Grona_schubertiae_S.Tagane_et_al.4289	S.Tagane et al.4289 (TUS)	Cambodia	/	/	LC644650	LC644646	/	LC644630	LC644638	LC644614	LC644642	LC644618	LC644626	LC644610	LC644622	LC644634
94	Desmodium group	Grona	Grona setigera	Grona_setigera_SRR26704879	OS0027455	unknown	/	SRR26704879	/	/	/	/	/	/	/	/	/	/	/	/
95	Desmodium group	Grona	Grona stolzii	Grona_stolzii_SRR26754268	MO	unknown	/	SRR26754268	/	/	/	/	/	/	/	/	/	/	/	/
96	Desmodium group	Grona	Grona strigillosa	Grona_strigillosa_Rschultze-Kraft_s.n.	Rschultze-Kraft s.n. (TUS)	Colombia	/	/	LC414562	LC843913	/	LC414676	LC414691	LC414736	LC414631	LC414706	LC414721	LC414661	LC414646	LC414751
97	Desmodium group	Grona	Grona styracifolia	Grona_styracifolia_NC046791	unknown	unknown	/	/	/	/	NC046791	/	/	/	/	/	/	/	/	/
98	Desmodium group	Grona	Grona styracifolia	Grona_styracifolia_SRR11148462	unknown	unknown	SRR11148462	/	/	/	/	/	/	/	/	/	/	/	/	/
99	Desmodium group	Grona	Grona styracifolia	Grona_styracifolia_Y.Tateishi_et_al.1102018	Y.Tateishi et al.1102018 (TUS)	China	/	/	LC586015	LC586005	/	LC585975	LC585995	LC585935	LC590833	LC585945	LC585965	LC585925	LC585955	LC585985
100	Desmodium group	Grona	Grona trichostachya	Grona_trichostachya_R.Pullen_11279	R.Pullen 11279 (TUS)	Australia	/	/	LC377376	/	/	LC378075	LC378135	LC378315	LC377711	LC378195	LC378255.2	LC378015	LC377955	LC377651
101	Desmodium group	Grona	Grona trichostachya	Grona_trichostachya_T.Nemoto_et_al.12032	T.Nemoto et al.12032 (TUS)	Australia	/	/	LC586016	LC586006	/	LC585976	LC585996	LC585936	LC590834	LC585946	LC585966	LC585926	LC585956	LC585986
102	Desmodium group	Grona	Grona triflora	Grona_triflora_K.Yonekura_&_K.Yasuda_11200	K.Yonekura & K.Yasuda 11200 (TUS)	Japan	/	/	LC377412	LC427403	/	LC378111	LC378171	LC378351	LC377747	LC378231	LC378291.2	LC378051	LC377991	LC377687
103	Desmodium group	Grona	Grona varians	Grona_varians_T.Nemoto_et_al.12879	T.Nemoto et al.12879 (TUS)	Australia	/	/	LC586017	LC586007	/	LC585977	LC585997	LC585937	LC590835	LC585947	LC585967	LC585927	LC585957	LC585987
104	Desmodium group	Grona	Grona vidalii (Desmodium vidalii)	Desmodium_vidalii_(Grona_vidalii)_Laos01	J. Zhang s. n. (NPH)	Laos, Khammouane Province, Thakhek	SAMN56257691*	SAMN56257691*	/	/	SAMN56257691*	/	/	/	/	/	/	/	/	/
105	Desmodium group	Hegnera	Hegnera obcordata	Hegnera_obcordata_Poilane_22850	Poilane 22850 (TUS)	Cambodia	/	/	LC377417	LC427406	/	LC378116	LC378176	LC378356	LC377752	LC378236	LC378296	LC378056	LC377996	LC377692
106	Desmodium group	Huangtcia	Huangtcia renifolia	Huangtcia_renifolia_N.Sasamoto_902081	N.Sasamoto 902081 (TUS)	Japan	/	/	LC377407	LC427400	/	LC378106	LC378166	LC378346	LC377742	LC378226	LC378286.2	LC378046	LC377986	LC377682
107	Desmodium group	Huangtcia	Huangtcia renifolia	Huangtcia_renifolia_NC047370	Yi14432 (KUN)	China	/	/	/	/	NC047370	/	/	/	/	/	/	/	/	/
108	Desmodium group	Hylodesmum	Hylodesmum glutinosum	Hylodesmum_glutinosum_K.Campbell_s.n.	K.Campbell s.n. (TUS)	USA	/	/	LC414564	/	/	LC414678	LC414693	LC414738	LC414633	LC414708	LC414723	LC414663	LC414648	LC414753
109	Desmodium group	Hylodesmum	Hylodesmum laterale	Hylodesmum_laterale_H22	Y.H. Tong 1267 (IBSC)	Vietnam	/	SAMN56257678*	/	/	SAMN56257678*	/	/	/	/	/	/	/	/	/
110	Desmodium group	Hylodesmum	Hylodesmum laxum	Hylodesmum_laxum_H26	Z.Q. Song 178 (IBSC)	China, Guangxi Province, Lingchuan	/	SAMN56257679*	/	/	SAMN56257679*	/	/	/	/	/	/	/	/	/
111	Desmodium group	Hylodesmum	Hylodesmum laxum	Hylodesmum_laxum_H378	JZ20230980 (IBSC)	China, Yunnan	SAMN56257668*	/	/	/	/	/	/	/	/	/	/	/	/	/
112	Desmodium group	Hylodesmum	Hylodesmum laxum	Hylodesmum_laxum_S.Watanabe_s.n.	S.Watanabe s.n. (TUS)	Japan	/	/	LC414565	/	/	LC414679	LC414694	LC414739	LC414634	LC414709	LC414724	LC414664	LC414649	LC414754
113	Desmodium group	Hylodesmum	Hylodesmum leptopus	Hylodesmum_leptopus_H29	Y.H. Tong 1310 (IBSC)	Vietnam	/	SAMN56257680*	/	/	SAMN56257680*	/	/	/	/	/	/	/	/	/
114	Desmodium group	Hylodesmum	Hylodesmum leptopus	Hylodesmum_leptopus_H330	JZ20231043 (IBSC)	China, Yunnan	SAMN56257669*	/	/	/	/	/	/	/	/	/	/	/	/	/
115	Desmodium group	Hylodesmum	Hylodesmum longipes	Hylodesmum_longipes_H13	Z.Q. Song 142 (IBSC)	China, Yunnan Province, Xinping	/	SAMN56257681*	/	/	SAMN56257681*	/	/	/	/	/	/	/	/	/
116	Desmodium group	Hylodesmum	Hylodesmum menglaense	Hylodesmum_menglaense_H20	Z.Q. Song 2017017 (IBSC)	Chian, Yunnan Province, Mengla	/	SAMN56257682*	/	/	SAMN56257682*	/	/	/	/	/	/	/	/	/
117	Desmodium group	Hylodesmum	Hylodesmum menglaense	Hylodesmum_menglaense_H332	Song s.n. (IBSC)	China, Yunnan	SAMN56257670*	/	/	/	/	/	/	/	/	/	/	/	/	/
118	Desmodium group	Hylodesmum	Hylodesmum nudiflorum	Hylodesmum_nudiflorum_H.Ohashi_et_al.61072-1	H.Ohashi et al.61072-1 (TUS)	USA	/	/	LC414566	/	/	LC414680	LC414695	LC414740	LC414635	LC414710	LC414725	LC414665	LC414650	LC414755
119	Desmodium group	Hylodesmum	Hylodesmum oldhamii	Hylodesmum_oldhamii_H.Ohashi_75103	H.Ohashi 75103 (TUS)	Japan	/	/	LC414567	/	/	LC414681	LC414696	LC414741	LC414636	LC414711	LC414726	LC414666	LC414651	LC414756
120	Desmodium group	Hylodesmum	Hylodesmum oldhamii	Hylodesmum_oldhamii_H17	Z.Q. Song 2019005 (IBSC)	China, Hunan Province, Zhangjiajie	/	SAMN56257683*	/	/	SAMN56257683*	/	/	/	/	/	/	/	/	/
121	Desmodium group	Hylodesmum	Hylodesmum oldhamii	Hylodesmum_oldhamii_H335	Song 2021045 (IBSC)	China, Anhui	SAMN56257671*	/	/	/	/	/	/	/	/	/	/	/	/	/
122	Desmodium group	Hylodesmum	Hylodesmum pauciflorum	Hylodesmum_pauciflorum_T.Nemoto_&_J.Yokoyama_95816008	T.Nemoto & J.Yokoyama 95816008 (TUS)	USA	/	/	LC414568	/	/	LC414682	LC414697	LC414742	LC414637	LC414712	LC414727	LC414667	LC414652	LC414757
123	Desmodium group	Hylodesmum	Hylodesmum podocarpum	Hylodesmum_podocarpum_H.Ohashi_68914	H.Ohashi 68914 (TUS)	Japan	/	/	LC377419	LC427408	/	LC378118	LC378178	LC378358	LC377754	LC378238	LC378298.2	LC378058	LC377998	LC377694
124	Desmodium group	Hylodesmum	Hylodesmum podocarpum	Hylodesmum_podocarpum_H34	X.X. Zhu zxx18513 (IBSC)	China, Hubei Province, Yingshan	/	SAMN56257684*	/	/	SAMN56257684*	/	/	/	/	/	/	/	/	/
125	Desmodium group	Hylodesmum	Hylodesmum repandum	Hylodesmum_repandum_H10	E.D. Liu 8878 (KUN)	China, Yunnan Province, Malipo	/	SAMN56257685*	/	/	SAMN56257685*	/	/	/	/	/	/	/	/	/
126	Desmodium group	Hylodesmum	Hylodesmum repandum	Hylodesmum_repandum_H328	JZ20230907 (IBSC)	China, Yunnan	SAMN56257672*	/	/	/	/	/	/	/	/	/	/	/	/	/
127	Desmodium group	Hylodesmum	Hylodesmum williamsii	Hylodesmum_williamsii_H14	Z.W. Zhang s.n. (IBSC)	China, Sichuan Province, Luding	/	SAMN56257686*	/	/	SAMN56257686*	/	/	/	/	/	/	/	/	/
128	Desmodium group	Hylodesmum	Hylodesmum williamsii	Hylodesmum_williamsii_H334	Song 202006 (IBSC)	China, Yunnan	SAMN56257673*	/	/	/	/	/	/	/	/	/	/	/	/	/
129	Desmodium group	Leptodesmia	Leptodesmia congesta	Leptodesmia_congesta_A_E.Barnes_No.5	E.Barnes 5 (A)	India	/	/	LC377421	LC843915	/	LC378120	LC378180	LC378360	LC377756	LC378240	LC378300	LC378060	LC378000	LC377696
130	Desmodium group	Leptodesmia	Leptodesmia congesta	Leptodesmia_congesta_ERR7618295	Jongking, C.H.; Rapanarivo, S. 836 (K)	Madagascar	ERR7618295	ERR7618295	/	/	/	/	/	/	/	/	/	/	/	/
131	Desmodium group	Leptodesmia	Leptodesmia microphylla	Leptodesmia_microphylla_SRR26704722	huh	unknown	/	SRR26704722	/	/	/	/	/	/	/	/	/	/	/	/
132	Desmodium group	Leptodesmia	Leptodesmia microphylla	Leptodesmia_microphylla_T.Nemoto_et_al.1005015	T.Nemoto et al.1005015 (TUS)	China	/	/	LC683702	LC683704	/	LC683696	LC683698	LC683694	LC683700	LC683690	LC683692	LC683689	LC683691	/
133	Desmodium group	Leptodesmia	Leptodesmia microphylla	Leptodesmia_microphylla_Xiao_Bai-Zhong_4362	Xiao Bai-Zhong 4362 (TUS)	China	/	/	LC377404	/	/	LC378103	LC378163	LC378343	LC377739	LC378223	LC378283.2	LC378043	LC377983	LC377679
134	Desmodium group	Maekawaea	Maekawaea rhytidophylla	Maekawaea_rhytidophylla_T.Nemoto_et_al.12052	T.Nemoto et al.12052 (TUS)	Australia	/	/	LC538111	LC538181	/	LC538153	LC538167	LC538125	LC538174	LC538132	LC538146	LC538118	LC538139	LC538160
135	Desmodium group	Maekawaea	Maekawaea rhytidophylla	Maekawaea_rhytidophylla_T.Nemoto_et_al.12845	T.Nemoto et al.12845 (TUS)	Australia	/	/	LC538110	LC538180	/	LC538152	LC538166	LC538124	LC538173	LC538131	LC538145	LC538117	LC538138	LC538159
136	Desmodium group	Maekawaea	Maekawaea tenax	Maekawaea_tenax_A_L.J.Brass_19320	L.J.Brass 19320 (A)	Australia	/	/	LC538108	LC538178	/	LC538150	LC538164	LC538122	LC538171	LC538129	LC538143	LC538115	LC538136	LC538157
137	Desmodium group	Mecopus	Mecopus nidulans	Mecopus_nidulans_Y.Tateishi_&_al.1025001	Y.Tateishi & al.1025001 (TUS)	China	/	/	LC377422	LC427410	/	LC378121	LC378181	LC378361	LC377757	LC378241	LC378301.2	LC378061	LC378001	LC377697
138	Desmodium group	Melliniella	Melliniella micrantha	Melliniella_micrantha_MK577549	unknown	unknown	/	/	MK577549	/	/	/	/	/	/	/	/	/	/	/
139	Desmodium group	Monarthrocarpus	Monarthrocarpus dolabriformis	Monarthrocarpus_dolabriformis_H128	R.H.Beddome 2092 (BM)	India	/	SAMN56257687*	/	/	SAMN56257687*	/	/	/	/	/	/	/	/	/
140	Desmodium group	Monarthrocarpus	Monarthrocarpus securiformis	Monarthrocarpus_securiformis_H258	M. Callery 31 (P02761616)	Philippines	SAMN56257688*	SAMN56257688*	/	/	SAMN56257688*	/	/	/	/	/	/	/	/	/
141	Desmodium group	Murtonia	Murtonia kerrii	Murtonia_kerrii_T.Shimizu_et_al.10848	T.Shimizu et al.10848 (TUS)	Thailand	/	/	LC517074	LC517075	/	LC517081	LC517083	LC517077	LC517084	LC517078	LC517080	LC517076	LC517079	LC517082
142	Desmodium group	Ototropis	Ototropis amethystina	Ototropis_amethystina_K.Iwatsuki_&_N.Fukuoka_T-3664	K.Iwatsuki & N.Fukuoka T-3664 (TI)	Thailand	/	/	LC480957	LC480971	/	/	/	/	/	/	/	/	/	/
143	Desmodium group	Ototropis	Ototropis conferta	Ototropis_conferta_M.Mikage_et_al.9554195	M.Mikage et al.9554195 (TUS)	Nepal	/	/	LC480960	LC480974	/	LC480630	LC480603	LC480540	LC480648	LC480558	LC480588	LC480525	LC480573	LC480618
144	Desmodium group	Ototropis	Ototropis khasiana	Ototropis_khasiana_Kanai_et_al.6301475	Kanai et al.6301475 (TI)	Nepal	/	/	LC480963	LC480977	/	LC480632	LC480604	LC480542	LC480649	LC480559	LC480589	LC480527	LC480574	LC480620
145	Desmodium group	Ototropis	Ototropis khasiana	Ototropis_khasiana_SRR26763344	huh	unknown	/	SRR26763344	/	/	/	/	/	/	/	/	/	/	/	/
146	Desmodium group	Ototropis	Ototropis kulhaitensis	Ototropis_kulhaitensis_H.Hara_&_Pradhan_6301481	H.Hara & Pradhan 6301481 (TI)	India	/	/	LC480965	LC480979	/	LC480635	LC480607	LC480545	LC480652	LC480562	LC480592	LC480530	LC480577	LC480622
147	Desmodium group	Ototropis	Ototropis multiflora	Ototropis_multiflora_H.Funakoshi_et_al.085093	H.Funakoshi et al.085093 (TUS)	Myanmar	/	/	LC480966	LC480980	/	LC480636	LC480608	LC480546	LC480653	LC480563	LC480593	LC480531	LC480578	LC480623
148	Desmodium group	Ototropis	Ototropis multiflora	Ototropis_multiflora_M.Mikage_et_al.9682499	M.Mikage et al.9682499 (TUS)	Nepal	/	/	LC480968	LC480982	/	LC480638	LC480609	LC480548	LC480654	LC480564	LC480594	LC480533	LC480579	LC480624
149	Desmodium group	Ototropis	Ototropis multiflora	Ototropis_multiflora_S.Noshiro_et_al.9810047	S.Noshiro et al.9810047 (TUS)	Nepal	/	/	LC480967	LC480981	/	LC480637	LC480599	LC480547	LC480644	LC480554	LC480584	LC480532	LC480569	LC480615
150	Desmodium group	Ototropis	Ototropis multiflora	Ototropis_multiflora_SRR26704711	huh	unknown	/	SRR26704711	/	/	/	/	/	/	/	/	/	/	/	/
151	Desmodium group	Ougeinia	Ougeinia oojeinensis	Ougeinia_oojeinensis_J.D.A.Stainton_6128	J.D.A.Stainton 6128 (TI)	Nepal	/	/	/	/	/	LC480641	LC480611	LC480551	LC480656	LC480566	LC480596	LC480536	LC480581	LC480626
152	Desmodium group	Ougeinia	Ougeinia oojeinensis	Ougeinia_oojeinensis_J.F.Dobremez_2405	J.F.Dobremez 2405 (TI)	Nepal	/	/	LC480970	LC480984	/	LC480640	LC480610	LC480550	LC480655	LC480565	LC480595	LC480535	LC480580	LC480625
153	Desmodium group	Oxytes	Oxytes brachypoda	Oxytes_brachypoda_Pullen_10115	Pullen 10115 (TUS)	Australia	/	/	LC538106	LC538176	/	LC538148	LC538162	LC538120	LC538169	LC538127	LC538141	LC538113	LC538134	LC538155
154	Desmodium group	Oxytes	Oxytes brachypoda	Oxytes_brachypoda_Pullen_9502	Pullen 9502 (TUS)	Australia	/	/	LC538107	LC538177	/	LC538149	LC538163	LC538121	LC538170	LC538128	LC538142	LC538114	LC538135	LC538156
155	Desmodium group	Oxytes	Oxytes deplanchei	Oxytes_deplanchei_NUM_Jm.Veillon_6018	NUM Jm.Veillon 6018	New Caledonia	/	/	LC538112	LC538182	/	LC538154	LC538168	LC538126	LC538175	LC538133	LC538147	LC538119	LC538140	LC538161
156	Desmodium group	Oxytes	Oxytes kaalensis	Oxytes_kaalensis_NUM_H.S.Mckee_40127	NUM H.S.Mckee 40127	New Caledonia	/	/	LC538109	LC538179	/	LC538151	LC538165	LC538123	LC538172	LC538130	LC538144	LC538116	LC538137	LC538158
157	Desmodium group	Oxytes	Oxytes pycnostachya	Oxytes_pycnostachya_H.S.McKee_45980	H.S.McKee 45980 (TUS)	New Caledonia	/	/	LC377406	LC427399	/	LC378105	LC378165	LC378345	LC377741	LC378225	LC378285.2	LC378045	LC377985	LC377681
158	Desmodium group	Pedleya	Pedleya acanthoclada	Pedleya_acanthoclada_R.Pullen_11140	R.Pullen 11140 (TUS)	Australia	/	/	LC414563	LC427405	/	LC414677	LC414692	LC414737	LC414632	LC414707	LC414722	LC414662	LC414647	LC414752
159	Desmodium group	Pleurolobus	Pleurolobus gangeticus	Pleurolobus_gangeticus_K.F.Chung_1148	K.F.Chung 1148 (TUS)	China	/	/	LC377375	LC427394	/	LC378074	LC378134	LC378314	LC377710	LC378194	LC378254.2	LC378014	LC377954	LC377650
160	Desmodium group	Pleurolobus	Pleurolobus gangeticus	Pleurolobus_gangeticus_N.Sasamoto_80201	N.Sasamoto 80201 (TUS)	Japan	/	/	LC377397	LC427393	/	LC378096	LC378156	LC378336	LC377732	LC378216	LC378276	LC378036	LC377976	LC377672
161	Desmodium group	Pleurolobus	Pleurolobus gangeticus	Pleurolobus_gangeticus_SRR26704724	huh	unknown	/	SRR26704724	/	/	/	/	/	/	/	/	/	/	/	/
162	Desmodium group	Pleurolobus	Pleurolobus gangeticus	Pleurolobus_gangeticus_Y.Tateishi_et_al.1024027	Y.Tateishi et al.1024027 (TUS)	China	/	/	LC427313	LC427395	/	LC427289	LC427301	LC427265	LC427307	LC427271	LC427283	LC427259	LC427277	LC427295
163	Desmodium group	Polhillides	Polhillides velutina	Polhillides_velutina_M.Mikage_et_al.9554023	M.Mikage et al.9554023 (TUS)	Nepal	/	/	LC427314	LC427417	/	LC427290	LC427302	LC427266	LC427308	LC427272	LC427284	LC427260	LC427278	LC427296
164	Desmodium group	Polhillides	Polhillides velutina	Polhillides_velutina_M.Mikage_et_al.9555454	M.Mikage et al.9555454 (TUS)	Nepal	/	/	LC427315	LC427418	/	LC427291	LC427303	LC427267	LC427309	LC427273	LC427285	LC427261	LC427279	LC427297
165	Desmodium group	Polhillides	Polhillides velutina	Polhillides_velutina_SRR26759252	huh	unknown	/	SRR26759252	/	/	/	/	/	/	/	/	/	/	/	/
166	Desmodium group	Polhillides	Polhillides velutina	Polhillides_velutina_Y.Tateishi_&_T.Kajita_31251	Y.Tateishi & T.Kajita 31251 (TUS)	Thailand	/	/	LC427318	LC427421	/	LC427294	LC427306	LC427270	LC427312	LC427276	LC427288	LC427264	LC427282	LC427300
167	Desmodium group	Polhillides	Polhillides velutina	Polhillides_velutina_Y.Tateishi_et_al.1025009	Y.Tateishi et al.1025009 (TUS)	China	/	/	LC427316	LC427419	/	LC427292	LC427304	LC427268	LC427310	LC427274	LC427286	LC427262	LC427280	LC427298
168	Desmodium group	Polhillides	Polhillides velutina	Polhillides_velutina_Y.Tateishi_et_al.1025018	Y.Tateishi et al.1025018 (TUS)	China	/	/	LC427317	LC427420	/	LC427293	LC427305	LC427269	LC427311	LC427275	LC427287	LC427263	LC427281	LC427299
169	Desmodium group	Pseudarthria	Pseudarthria fagifolia	Pseudarthria_fagifolia_SRR26753440	MO	unknown	/	SRR26753440	/	/	/	/	/	/	/	/	/	/	/	/
170	Desmodium group	Pseudarthria	Pseudarthria hookeri	Pseudarthria_hookeri_K.Ohashi	K.Ohashi (TUS)	Japan	/	/	LC377426	LC427414	/	LC378125	LC378185	LC378365	LC377761	LC378245	LC378305.2	LC378065	LC378005	LC377701
171	Desmodium group	Pseudarthria	Pseudarthria viscida	Pseudarthria_viscida_A.V.E.Rudd_3284	V.E.Rudd 3284 (A)	Sri Lanka	/	/	LC414572	LC480989	/	LC414686	LC414701	LC414746	LC414641	LC414716	LC414731	LC414671	LC414656	LC414761
172	Desmodium group	Puhuaea	Puhuaea megaphylla	Puhuaea_megaphylla_J.Murata_et_al.024883	J.Murata et al.024883 (TUS)	Myanmar	/	/	LC414569	LC480986	/	LC414683	LC414698	LC414743	LC414638	LC414713	LC414728	LC414668	LC414653	LC414758
173	Desmodium group	Puhuaea	Puhuaea sequax	Puhuaea_sequax_C-h.Lin_901	C-h.Lin 901 (TUS)	China	/	/	LC414570	LC480987	/	LC414684	LC414699	LC414744	LC414639	LC414714	LC414729	LC414669	LC414654	LC414759
174	Desmodium group	Puhuaea	Puhuaea sequax	Puhuaea_sequax_K.Ohashi_s.n.	K.Ohashi s.n. (TUS)	Japan	/	/	LC480969	LC480983	/	LC480639	LC480600	LC480549	LC480646	LC480555	LC480585	LC480534	LC480570	LC480616
175	Desmodium group	Pullenia	Pullenia gunnii	Pullenia_gunnii_H.Ohashi_&_T.Nemoto	H.Ohashi & T.Nemoto (TUS)	Australia	/	/	LC414560	LC427382	/	LC414674	LC414689	LC414734	LC414629	LC414704	LC414719	LC414659	LC414644	LC414749
176	Desmodium group	Pullenia	Pullenia gunnii	Pullenia_gunnii_K.Yonekura_et_al.99395	K.Yonekura et al.99395 (TUS)	Australia	/	/	LC414559	/	/	LC414673	LC414688	LC414733	LC414628	LC414703	LC414718	LC414658	LC414643	LC414748
177	Desmodium group	Pycnospora	Pycnospora lutescens	Pycnospora_lutescens_ERR7599476	B.S. Wannan 6113 (NSW)	Australia	ERR7599476	ERR7599476	/	/	/	/	/	/	/	/	/	/	/	/
178	Desmodium group	Pycnospora	Pycnospora lutescens	Pycnospora_lutescens_T.Y.Liu_1202	T.Y.Liu 1202 (TUS)	China	/	/	LC377425	LC427413	/	LC378124	LC378184	LC378364	LC377760	LC378244	LC378304.2	LC378064	LC378004	LC377700
179	Desmodium group	Sohmaea	Sohmaea barbaticaulis	Sohmaea_barbaticaulis_K.Fujisawa_et_al.090604	K.Fujisawa et al.090604 (TUS)	Myanmar	/	/	LC414573	/	/	LC414687	LC414702	LC414747	LC414642	LC414717	LC414732	LC414672	LC414657	LC414762
180	Desmodium group	Sohmaea	Sohmaea diffusa	Sohmaea_diffusa_T.C.Huang_et_al.14456	T.C.Huang et al.14456 (TUS)	China	/	/	LC377395	/	/	LC378094	LC378154	LC378334	LC377730	LC378214	LC378274	LC378034	LC377974	LC377670
181	Desmodium group	Sohmaea	Sohmaea gracillima	Sohmaea_gracillima_Y.Tateishi_10292	Y.Tateishi 10292 (TUS)	Japan	/	/	LC377377	/	/	LC378076	LC378136	LC378316	LC377712	LC378196	LC378256.2	LC378016	LC377956	LC377652
182	Desmodium group	Sohmaea	Sohmaea hispida	Sohmaea_hispida_L.S.Man_091650	L.S.Man 91650 (TUS)	Myanmar	/	/	LC377418	LC427407	/	LC378117	LC378177	LC378357	LC377753	LC378237	LC378297.2	LC378057	LC377997	LC377693
183	Desmodium group	Sohmaea	Sohmaea laxiflora	Sohmaea_laxiflora_N.Sasamoto_809254	N.Sasamoto 809254 (TUS)	Japan	/	/	LC377402	/	/	LC378101	LC378161	LC378341	LC377737	LC378221	LC378281.2	LC378041	LC377981	LC377677
184	Desmodium group	Sohmaea	Sohmaea laxiflora	Sohmaea_laxiflora_SRR26763491	huh	unknown	/	SRR26763491	/	/	/	/	/	/	/	/	/	/	/	/
185	Desmodium group	Sohmaea	Sohmaea teres	Sohmaea_teres_K.Fujisawa_et_al.094972	K.Fujisawa et al.094972 (TUS)	Myanmar	/	/	LC377427	/	/	LC378126	LC378186	LC378366	LC377762	LC378246	LC378306.2	LC378066	LC378006	LC377702
186	Desmodium group	Sohmaea	Sohmaea teres	Sohmaea_teres_SRR26759247	huh	unknown	/	SRR26759247	/	/	/	/	/	/	/	/	/	/	/	/
187	Desmodium group	Sohmaea	Sohmaea zonata	Sohmaea_zonata_J.M.Hu_&_K.H.Wang_853	J.M.Hu & K.H.Wang 853 (TUS)	China	/	/	LC377414	LC427404	/	LC378113	LC378173	LC378353	LC377749	LC378233	LC378293.2	LC378053	LC377993	LC377689
188	Desmodium group	Sunhangia	Sunhangia argentea	Sunhangia_argentea_H.Ohba_et_al.8340353	H.Ohba et al.8340353 (TUS)	Nepal	/	/	LC480961	LC480975	/	LC480631	LC480598	LC480541	LC480643	LC480553	LC480583	LC480526	LC480568	LC480614
189	Desmodium group	Sunhangia	Sunhangia calliantha	Sunhangia_calliantha_J.Murata_et_al.0810	J.Murata et al.0810 (TUS)	China	/	/	LC480958	LC480972	/	LC480628	LC480597	LC480537	LC480642	LC480552	LC480582	LC480522	LC480567	LC480613
190	Desmodium group	Sunhangia	Sunhangia calliantha	Sunhangia_calliantha_J.Murata_et_al.1248	J.Murata et al.1248 (TUS)	China	/	/	LC480959	LC480973	/	LC480629	LC480601	LC480539	LC480645	LC480556	LC480586	LC480524	LC480571	LC480617
191	Desmodium group	Sunhangia	Sunhangia elegans	Sunhangia_elegans_ERR7618294	Simmons et al. s.n. (K000556881)	China	ERR7618294	/	/	/	/	/	/	/	/	/	/	/	/	/
192	Desmodium group	Sunhangia	Sunhangia elegans	Sunhangia_elegans_H.Ohashi_721015	H.Ohashi 721015 (TUS)	Japan	/	/	LC377424	LC427412	/	LC378123	LC378183	LC378363	LC377759	LC378243	LC378303.2	LC378063	LC378003	LC377699
193	Desmodium group	Sunhangia	Sunhangia elegans	Sunhangia_elegans_H42	Z.Q. Song 2010082902 (IBSC)	China, Yunnan Province, Lijiang	/	SAMN56257689*	/	/	SAMN56257689*	/	/	/	/	/	/	/	/	/
194	Desmodium group	Sunhangia	Sunhangia yunnanensis	Sunhangia_yunnanensis_X-y.Zhu_et_al.20050213	X.Y.Zhu et al.20050213 (PE)	China	/	/	LC414571	LC480988	/	LC414685	LC414700	LC414745	LC414640	LC414715	LC414730	LC414670	LC414655	LC414760
195	Desmodium group	Tateishia	Tateishia concinna	Tateishia_concinna_M.Suzuki_&_al.9160908	M.Suzuki & al.9160908 (TUS)	Nepal	/	/	LC377378	LC427381	/	LC378077	LC378137	LC378317	LC377713	LC378197	LC378257.2	LC378017	LC377957	LC377653.2
196	Desmodium group	Trifidacanthus	Trifidacanthus unifoliola	Trifidacanthus_unifoliola_SRR26757769	ZR	unknown	/	SRR26757769	/	/	/	/	/	/	/	/	/	/	/	/
197	Desmodium group	Trifidacanthus	Trifidacanthus unifoliola	Trifidacanthus_unifoliola_Y.Tateishi_et_al.1020113	Y.Tateishi et al.1020113 (TUS)	China	/	/	LC377428	LC427415	/	LC378127	LC378187	LC378367	LC377763	LC378247	LC378307.2	LC378067	LC378007	LC377703
198	Desmodium group	Uraria	Uraria crinita	Uraria_crinita_N.Sasamoto_809254	N.Sasamoto 809254 (TUS)	Japan	/	/	LC377429	/	/	LC378128	LC378188	LC378368	LC377764	LC378248	LC378308.2	LC378068	LC378008	LC377704
199	Desmodium group	Uraria	Uraria lagopodioides	Uraria_lagopodioides_T.C.Huang_&_M.J.Wu_14812	T.C.Huang & M.J.Wu 14812 (TUS)	China	/	/	LC377430	/	/	LC378129	LC378189	LC378369	LC377765	LC378249	LC378309	LC378069	LC378009	LC377705
200	Desmodium group	Uraria	Uraria lagopodioides	Uraria_lagopodioides_NC051982	ZXL381-1	China	/	/	/	/	NC051982	/	/	/	/	/	/	/	/	/
201	Desmodium group	Uraria	Uraria oblonga	Uraria_oblonga_H.Ohashi_97214	H.Ohashi 97214 (TUS)	Japan	/	/	LC377405	LC427398	/	LC378104	LC378164	LC378344	LC377740	LC378224	LC378284.2	LC378044	LC377984	LC377680
202	Desmodium group	Uraria	Uraria picta	Uraria_picta_ERR7599486	unknown	unknown	ERR7599486	ERR7599486	/	/	/	/	/	/	/	/	/	/	/	/
203	Desmodium group	Uraria	Uraria picta	Uraria_picta_M.Suzuki_&_al.9191248	M.Suzuki & al.9191248 (TUS)	Nepal	/	/	LC377431	LC427416	/	LC378130	LC378190	LC378370	LC377766	LC378250	LC378310.2	LC378070	LC378010	LC377706
204	Desmodium group	Uraria	Uraria poilanei	Uraria_poilanei_J.Murata_et_al.25276	J.Murata et al.25276 (TUS)	Myanmar	/	/	LC377432	/	/	LC378131	LC378191	LC378371	LC377767	LC378251	LC378311	LC378071	LC378011	LC377707
205	Desmodium group	Uraria	Uraria rufescens	Uraria_rufescens_J.Murata_et_al.25314	J.Murata et al.25314 (TUS)	Myanmar	/	/	LC377433	/	/	LC378132	LC378192	LC378372	LC377768	LC378252	LC378312	LC378072	LC378012	LC377708
206	Desmodium group	Uraria	Uraria cordifolia	Uraria_cordifolia_ERR10978196	Egan, A.N. 12-268 (UVSC)	unknown	ERR10978196	/	/	/	/	/	/	/	/	/	/	/	/	/
207	Desmodium group	Verdesmum	Verdesmum hentyi	Verdesmum_hentyi_ERR7618297	Chew, W.L. et al. 1444 (K000556884)	Malaysia	ERR7618297	/	/	/	/	/	/	/	/	/	/	/	/	/
208	Phyllodium group	Akschindlium	Akschindlium godefroyanum	Akschindlium_godefroyanum_K.Iwatsuki_et_al.1043	K.Iwatsuki et al.1043 (TUS)	Laos	/	/	LC740841	LC740815	/	LC740711	LC740763	LC740607	LC740789	LC740633	LC740685	LC740581	LC740659	LC740737
209	Phyllodium group	Aphyllodium	Aphyllodium biarticulatum	Aphyllodium_biarticulatum_R.Pullen_9135	R.Pullen 9135 (TUS)	Australia	/	/	LC740842	LC740816	/	LC740712	LC740764	LC740608	LC740790	LC740634	LC740686	LC740582	LC740660	LC740738
210	Phyllodium group	Aphyllodium	Aphyllodium parvifolium	Aphyllodium_parvifolium_ERR7617990	R.L.Barrett, ; Kenneally, K.F.; Willing, T. s.n.; 32076 (K)	Australia	ERR7617990	ERR7617990	/	/	ERR7617990	/	/	/	/	/	/	/	/	/
211	Phyllodium group	Aphyllodium	Aphyllodium schindleri	Aphyllodium_schindleri_R.Pullen_9471	R.Pullen 9471 (TUS)	Australia	/	/	LC740843	LC740817	/	LC740713	LC740765	LC740609	LC740791	LC740635	LC740687	LC740583	LC740661	LC740739
212	Phyllodium group	Arthroclianthus	Arthroclianthus deplanchei	Arthroclianthus_deplanchei_ERR10978194	Labat, J.N. 3911 (UVSC)	New Caledonia	ERR10978194	/	/	/	/	/	/	/	/	/	/	/	/	/
213	Phyllodium group	Arthroclianthus	Arthroclianthus leratii	Arthroclianthus_leratii_SRR26761418	MO	unknown	/	SRR26761418	/	/	/	/	/	/	/	/	/	/	/	/
214	Phyllodium group	Arthroclianthus	Arthroclianthus sp.	Arthroclianthus_sp.1-HO-1999_H.Ohashi_et_al.s.n.	H.Ohashi et al.s.n. (TUS)	New Caledonia	/	/	LC740844	LC740818	/	LC740714	LC740766	LC740610	LC740792	LC740636	LC740688	LC740584	LC740662	LC740740
215	Phyllodium group	Dendrolobium	Dendrolobium arbuscula	Dendrolobium_arbuscula_T.Nemoto_et_al.12821	T.Nemoto et al.12821 (TUS)	Australia	/	/	LC740846	LC740820	/	LC740716	LC740768	LC740612	LC740794	LC740638	LC740690	LC740586	LC740664	LC740742
216	Phyllodium group	Dendrolobium	Dendrolobium cephalotoides	Dendrolobium_cephalotoides_J.Murata_et_al.024824	J.Murata et al.024824 (TUS)	Myanmar	/	/	LC740847	LC740821	/	LC740717	LC740769	LC740613	LC740795	LC740639	LC740691	LC740587	LC740665	LC740743
217	Phyllodium group	Dendrolobium	Dendrolobium dispermum	Dendrolobium_dispermum_Jer-Ming_Hu_et_al.899	Jer-Ming Hu et al.899 (TUS)	China	/	/	LC740848	LC740822	/	LC740718	LC740770	LC740614	LC740796	LC740640	LC740692	LC740588	LC740666	LC740744
218	Phyllodium group	Dendrolobium	Dendrolobium lanceolatum	Dendrolobium_lanceolatum_NC057445	unknown	unknown	/	/	/	/	NC057445	/	/	/	/	/	/	/	/	/
219	Phyllodium group	Dendrolobium	Dendrolobium lanceolatum	Dendrolobium_lanceolatum_Y.Tateishi_et_al.1018135	Y.Tateishi et al.1018135 (TUS)	China	/	/	LC740849	LC740823	/	LC740719	LC740771	LC740615	LC740797	LC740641	LC740693	LC740589	LC740667	LC740745
220	Phyllodium group	Dendrolobium	Dendrolobium olivaceum	Dendrolobium_olivaceum_K.Fujikawa_et_al.094639	K.Fujikawa et al.094639 (TUS)	Myanmar	/	/	LC740852	LC740826	/	LC740722	LC740774	LC740618	LC740800	LC740644	LC740696	LC740592	LC740670	LC740748
221	Phyllodium group	Dendrolobium	Dendrolobium quinquepetalum	Dendrolobium_quinquepetalum_C.E.Ridsdale_and_E.Reynoso	C.E.Ridsdale and E.Reynoso (TUS)	Philippines	/	/	LC740853	LC740827	/	LC740723	LC740775	LC740619	LC740801	LC740645	LC740697	LC740593	LC740671	LC740749
222	Phyllodium group	Dendrolobium	Dendrolobium rostratum	Dendrolobium_rostratum_M.Poilane_30481	M.Poilane 30481 (TUS)	Vietnam	/	/	LC740854	LC740828	/	LC740724	LC740776	LC740620	LC740802	LC740646	LC740698	LC740594	LC740672	LC740750
223	Desmodium group	Dendrolobium	Dendrolobium triangulare	Dendrolobium_triangulare_ERR7618805	Du, N.V. et al. HNK2617 (K)	Viet Nam	ERR7618805	/	/	/	/	/	/	/	/	/	/	/	/	/
224	Phyllodium group	Dendrolobium	Dendrolobium triangulare	Dendrolobium_triangulare_N.Sasamoto_81001	N.Sasamoto 81001 (TUS)	Japan	/	/	LC414561	LC480985	/	LC414675	LC414690	LC414735	LC414630	LC414705	LC414720	LC414660	LC414645	LC414750
225	Phyllodium group	Dendrolobium	Dendrolobium umbellatum	Dendrolobium_umbellatum_Y.Huang_475	Y.Huang 475 (TUS)	China	/	/	LC740855	LC740829	/	LC740725	LC740777	LC740621	LC740803	LC740647	LC740699	LC740595	LC740673	LC740751
226	Phyllodium group	Droogmansia	Droogmansia pteropus	Droogmansia_pteropus_B.L.Burtt_s.n.	B.L.Burtt s.n. (TUS)	South Africa	/	/	LC740856	LC740830	/	LC740726	LC740778	LC740622	LC740804	LC740648	LC740700	LC740596	LC740674	LC740752
227	Phyllodium group	Hanslia	Hanslia ormocarpoides	Hanslia_ormocarpoides_NC057452	unknown	unknown	/	/	/	/	NC057452	/	/	/	/	/	/	/	/	/
228	Phyllodium group	Hanslia	Hanslia ormocarpoides	Hanslia_ormocarpoides_T.Nemoto_et_al.12053	T.Nemoto et al.12053 (TUS)	Australia	/	/	LC740857	LC740831	/	LC740727	LC740779	LC740623	LC740805	LC740649	LC740701	LC740597	LC740675	LC740753
229	Phyllodium group	Nephrodesmus	Nephrodesmus sericeus	Nephrodesmus_sericeus_SRR26757182	ZR	unknown	/	SRR26757182	/	/	/	/	/	/	/	/	/	/	/	/
230	Phyllodium group	Nephrodesmus	Nephrodesmus sp.	Nephrodesmus_sp.2-HO-1999_H.Ohashi_et_al.s.n.	H.Ohashi et al.s.n. (TUS)	New Caledonia	/	/	LC740858	LC740832	/	LC740728	LC740780	LC740624	LC740806	LC740650	LC740702	LC740598	LC740676	LC740754
231	Phyllodium group	Ohwia	Ohwia caudata	Ohwia_caudata_H28	Z.Q. Song s. n. (IBSC)	China, Guizhou Province, Xingyi	/	SAMN56257690*	/	/	/	/	/	/	/	/	/	/	/	/
232	Phyllodium group	Ohwia	Ohwia caudata	Ohwia_caudata_Murata_and_Mori_88083	Murata and Mori 88083 (TUS)	Japan	/	/	LC377423	LC427411	/	LC378122	LC378182	LC378362	LC377758	LC378242	LC378302.2	LC378062	LC378002	LC377698
233	Phyllodium group	Ohwia	Ohwia caudata	Ohwia_caudata_NC044105	unknown	unknown	/	/	/	/	NC044105	/	/	/	/	/	/	/	/	/
234	Phyllodium group	Ohwia	Ohwia caudata	Ohwia_caudata_SRR26764523	huh	unknown	/	SRR26764523	/	/	/	/	/	/	/	/	/	/	/	/
235	Phyllodium group	Phyllodium	Phyllodium elegans	Phyllodium_elegans_Y.Tateishi_et_al.1102006	Y.Tateishi et al.1102006 (TUS)	China	/	/	LC740859	LC740833	/	LC740729	LC740781	LC740625	LC740807	LC740651	LC740703	LC740599	LC740677	LC740755
236	Phyllodium group	Phyllodium	Phyllodium hackeri	Phyllodium_hackeri_T.Nemoto_et_al.12732	T.Nemoto et al.12732 (TUS)	Australia	/	/	LC740860	LC740834	/	LC740730	LC740782	LC740626	LC740808	LC740652	LC740704	LC740600	LC740678	LC740756
237	Phyllodium group	Phyllodium	Phyllodium insigne	Phyllodium_insigne_S.Sutheesorn_3086	S.Sutheesorn 3086 (TUS)	Thailand	/	/	LC740861	LC740835	/	LC740731	LC740783	LC740627	LC740809	LC740653	LC740705	LC740601	LC740679	LC740757
238	Phyllodium group	Phyllodium	Phyllodium kurzianum	Phyllodium_kurzianum_Y.Tateishi_et_al.1025004	Y.Tateishi et al.1025004 (TUS)	China	/	/	LC740862	LC740836	/	LC740732	LC740784	LC740628	LC740810	LC740654	LC740706	LC740602	LC740680	LC740758
239	Phyllodium group	Phyllodium	Phyllodium longipes	Phyllodium_longipes_K.Ohashi_s.n.	K.Ohashi s.n. (TUS)	Japan	/	/	LC740863	LC740837	/	LC740733	LC740785	LC740629	LC740811	LC740655	LC740707	LC740603	LC740681	LC740759
240	Phyllodium group	Phyllodium	Phyllodium multiflorum	Phyllodium_multiflorum_T.Nemoto_et_al.12008	T.Nemoto et al.12008 (TUS)	Australia	/	/	LC740850	LC740824	/	LC740720	LC740772	LC740616	LC740798	LC740642	LC740694	LC740590	LC740668	LC740746
241	Phyllodium group	Phyllodium	Phyllodium multiflorum	Phyllodium_multiflorum_T.Nemoto_et_al.12869	T.Nemoto et al.12869 (TUS)	Australia	/	/	LC740851	LC740825	/	LC740721	LC740773	LC740617	LC740799	LC740643	LC740695	LC740591	LC740669	LC740747
242	Phyllodium group	Phyllodium	Phyllodium pulchellum	Phyllodium_pulchellum_ERR7599472	B.S. Wannan 4547 (NSW)	Australia	ERR7599472	ERR7599472	/	/	/	/	/	/	/	/	/	/	/	/
243	Phyllodium group	Phyllodium	Phyllodium pulchellum	Phyllodium_pulchellum_J.Murata_et_al.024950	J.Murata et al.024950 (TUS)	Myanmar	/	/	LC740864	LC740838	/	LC740734	LC740786	LC740630	LC740812	LC740656	LC740708	LC740604	LC740682	LC740760
244	Phyllodium group	Phyllodium	Phyllodium pulchellum	Phyllodium_pulchellum_NC047237	WuMS224	China	/	/	/	/	NC047237	/	/	/	/	/	/	/	/	/
245	Phyllodium group	Tadehagi	Tadehagi pseudotriquetrum	Tadehagi_pseudotriquetrum_N.Sasamoto_811171	N.Sasamoto 811171 (TUS)	Japan	/	/	LC740866	LC740840	/	LC740736	LC740788	LC740632	LC740814	LC740658	LC740710	LC740606	LC740684	LC740762
246	Phyllodium group	Tadehagi	Tadehagi robustum	Tadehagi_robustum_ERR7599482	C.R. Dunlop 6910 (NSW)	Australia	ERR7599482	ERR7599482	/	/	/	/	/	/	/	/	/	/	/	/
247	Phyllodium group	Tadehagi	Tadehagi rodgeri	Tadehagi_rodgeri_J.Murata_et_al.025278	J.Murata et al.025278 (TUS)	Myanmar	/	/	LC740865	LC740839	/	LC740735	LC740787	LC740631	LC740813	LC740657	LC740709	LC740605	LC740683	LC740761
248	Phyllodium group	Tadehagi	Tadehagi triquetrum	Tadehagi_triquetrum_NC057988	unknown	China	/	/	/	/	NC057988	/	/	/	/	/	/	/	/	/
249	Outgroup	Haymondia	Haymondia wallichii	Haymondia_wallichii_ERR10978189	Egan, A.N. 12-256 (UVSC)	unknown	ERR10978189	/	/	/	/	/	/	/	/	/	/	/	/	/
250	Outgroup	Mucuna	Mucuna gigantea	Mucuna_gigantea_ERR7599467	unknown	unknown	ERR7599467	ERR7599467	/	/	/	/	/	/	/	/	/	/	/	/
251	Outgroup	Mucuna	Mucuna macrocarpa	Mucuna_macrocarpa_NC044116	unknown	unknown	/	/	/	/	NC044116	/	/	/	/	/	/	/	/	/
252	Outgroup	Mucuna	Mucuna macrocarpa	Mucuna_macrocarpa_SRR13871794	unknown	unknown	/	SRR13871794	/	/	/	/	/	/	/	/	/	/	/	/
253	Outgroup	Mucuna	Mucuna sempervirens	Mucuna_sempervirens_K.Ohashi_s.n.	K.Ohashi s.n. (TUS)	Japan	/	/	/	/	/	LC480627	LC480602	LC480538	LC480647	LC480557	LC480587	LC480523	LC480572	LC480612
254	Outgroup	Mucuna	Mucuna sempervirens	Mucuna_sempervirens_MW556306	YMT2021	China	/	/	/	/	MW556306	/	/	/	/	/	/	/	/	/
