# Supplementary material for: Petrodesmum, a new genus of the legume tribe Desmodieae from Laos
Source: BMC Plant Biol. 2026 Mar 12;26:500. doi: 10.1186/s12870-026-08552-4 (PMC12998321; doi:10.1186/s12870-026-08552-4)
Supplement: Supplementary file 2 — Supplementary Material 2. [file 12870_2026_8552_MOESM2_ESM.xlsx]

## Sheet: Sheet1
Table S2. Checklist of Desmodieae in Laos
No.	Genus	Latine name	Author	Reference
1	Akschindlium	Akschindlium godefroyanum	(Kuntze) H.Ohashi	Dy Phon et al. 1994. Flore du Cambodge, du Laos et du Vietnam 27: Léguminosae (Fabaceae), Papilionoideae, Desmodieae. Paris: Muséum national d'Histoire naturelle; Lock & Heald. 1994. Legumes of Indo-China: a check-list. Richmond: Royal Botanic Gardens, Kew.
2	Alysicarpus	Alysicarpus rugosus	(Willd.) DC.	Jin et al. 2016. A Checklist of Plants in Laos PDR; Korea National Arboretum: Gyeonggi-do, Republic of Korea, pp. 1–403; Lock & Heald. 1994. Legumes of Indo-China: a check-list. Richmond: Royal Botanic Gardens, Kew.
3	Alysicarpus	Alysicarpus vaginalis	(L.) DC.	Jin et al. 2016. A Checklist of Plants in Laos PDR; Korea National Arboretum: Gyeonggi-do, Republic of Korea, pp. 1–403; Lock & Heald. 1994. Legumes of Indo-China: a check-list. Richmond: Royal Botanic Gardens, Kew.
4	Aphyllodium	Aphyllodium biarticulatum	(L.) Gagnep.	Jin et al. 2016. A Checklist of Plants in Laos PDR; Korea National Arboretum: Gyeonggi-do, Republic of Korea, pp. 1–403; Lock & Heald. 1994. Legumes of Indo-China: a check-list. Richmond: Royal Botanic Gardens, Kew.
5	Campylotropis	Campylotropis henryi	(Schindl.) Schindl.	Jin et al. 2016. A Checklist of Plants in Laos PDR; Korea National Arboretum: Gyeonggi-do, Republic of Korea, pp. 1–403; Lock & Heald. 1994. Legumes of Indo-China: a check-list. Richmond: Royal Botanic Gardens, Kew.
6	Campylotropis	Campylotropis parviflora	(Kurz) Schindl.	Jin et al. 2016. A Checklist of Plants in Laos PDR; Korea National Arboretum: Gyeonggi-do, Republic of Korea, pp. 1–403; Lock & Heald. 1994. Legumes of Indo-China: a check-list. Richmond: Royal Botanic Gardens, Kew.
7	Campylotropis	Campylotropis pinetorum	(Kurz) Schindl.	Jin et al. 2016. A Checklist of Plants in Laos PDR; Korea National Arboretum: Gyeonggi-do, Republic of Korea, pp. 1–403; Lock & Heald. 1994. Legumes of Indo-China: a check-list. Richmond: Royal Botanic Gardens, Kew.
8	Christia	Christia lychnucha	(Schindl.) Ohashi	Jin et al. 2016. A Checklist of Plants in Laos PDR; Korea National Arboretum: Gyeonggi-do, Republic of Korea, pp. 1–403; Lock & Heald. 1994. Legumes of Indo-China: a check-list. Richmond: Royal Botanic Gardens, Kew.
9	Christia	Christia obcordata	(Poir.) Bakh.f.	Jin et al. 2016. A Checklist of Plants in Laos PDR; Korea National Arboretum: Gyeonggi-do, Republic of Korea, pp. 1–403; Lock & Heald. 1994. Legumes of Indo-China: a check-list. Richmond: Royal Botanic Gardens, Kew.
10	Christia	Christia vespertilionis	(L.f.) Bakh.f.	Jin et al. 2016. A Checklist of Plants in Laos PDR; Korea National Arboretum: Gyeonggi-do, Republic of Korea, pp. 1–403.
11	Codariocalyx	Codariocalyx gyroides	Hassk.	Dy Phon et al. 1994. Flore du Cambodge, du Laos et du Vietnam 27: Léguminosae (Fabaceae), Papilionoideae, Desmodieae. Paris: Muséum national d'Histoire naturelle
12	Codariocalyx	Codariocalyx motorius	H.Ohashi	Dy Phon et al. 1994. Flore du Cambodge, du Laos et du Vietnam 27: Léguminosae (Fabaceae), Papilionoideae, Desmodieae. Paris: Muséum national d'Histoire naturelle; Lock & Heald. 1994. Legumes of Indo-China: a check-list. Richmond: Royal Botanic Gardens, Kew.
13	Daprainia	Daprainia kingiana	(Prain) H.Ohashi & K.Ohashi	Ohashi & Ohashi 2020. J. Jpn. Bot. 95(1): 1–8; Lock & Heald. 1994. Legumes of Indo-China: a check-list. Richmond: Royal Botanic Gardens, Kew.
14	Dendrolobium	Dendrolobium baccatum	(Schindl.) Schindl.	Dy Phon et al. 1994. Flore du Cambodge, du Laos et du Vietnam 27: Léguminosae (Fabaceae), Papilionoideae, Desmodieae. Paris: Muséum national d'Histoire naturelle
15	Dendrolobium	Dendrolobium lanceolatum	(Dunn) Schindl.	Dy Phon et al. 1994. Flore du Cambodge, du Laos et du Vietnam 27: Léguminosae (Fabaceae), Papilionoideae, Desmodieae. Paris: Muséum national d'Histoire naturelle; Lock & Heald. 1994. Legumes of Indo-China: a check-list. Richmond: Royal Botanic Gardens, Kew.
16	Dendrolobium	Dendrolobium rostratum	(Schindl.) Schindl.	Dy Phon et al. 1994. Flore du Cambodge, du Laos et du Vietnam 27: Léguminosae (Fabaceae), Papilionoideae, Desmodieae. Paris: Muséum national d'Histoire naturelle
17	Dendrolobium	Dendrolobium rugosum	(Prain) Schindl.	Dy Phon et al. 1994. Flore du Cambodge, du Laos et du Vietnam 27: Léguminosae (Fabaceae), Papilionoideae, Desmodieae. Paris: Muséum national d'Histoire naturelle; Lock & Heald. 1994. Legumes of Indo-China: a check-list. Richmond: Royal Botanic Gardens, Kew.
18	Dendrolobium	Dendrolobium thorelii	(Gagnep.) Schindl.	Dy Phon et al. 1994. Flore du Cambodge, du Laos et du Vietnam 27: Léguminosae (Fabaceae), Papilionoideae, Desmodieae. Paris: Muséum national d'Histoire naturelle; Lock & Heald. 1994. Legumes of Indo-China: a check-list. Richmond: Royal Botanic Gardens, Kew.
19	Dendrolobium	Dendrolobium triangulare	(Retz.) Schindl.	Dy Phon et al. 1994. Flore du Cambodge, du Laos et du Vietnam 27: Léguminosae (Fabaceae), Papilionoideae, Desmodieae. Paris: Muséum national d'Histoire naturelle; Lock & Heald. 1994. Legumes of Indo-China: a check-list. Richmond: Royal Botanic Gardens, Kew.
20	Dendrolobium	Dendrolobium ursinum	(Schindl.) Schindl.	Dy Phon et al. 1994. Flore du Cambodge, du Laos et du Vietnam 27: Léguminosae (Fabaceae), Papilionoideae, Desmodieae. Paris: Muséum national d'Histoire naturelle
21	Grona	Grona auricoma	(Graham ex Benth.) H.Ohashi & K.Ohashi	Ohashi & Ohashi 2020. J. Jpn. Bot. 95(1): 1–8
22	Grona	Grona brevipedicellata	(W.Saisorn, Chantar. & Balslev) H.Ohashi & K.Ohashi	Ohashi & Ohashi 2020. J. Jpn. Bot. 95(1): 1–8
23	Grona	Grona griffithiana	(Benth.) H.Ohashi & K.Ohashi	Ohashi & Ohashi 2020. J. Jpn. Bot. 95(1): 1–8; Lock & Heald. 1994. Legumes of Indo-China: a check-list. Richmond: Royal Botanic Gardens, Kew.
24	Grona	Grona heterocarpos var. heterocarpos		Ohashi & Ohashi 2020. J. Jpn. Bot. 95(1): 1–8; Lock & Heald. 1994. Legumes of Indo-China: a check-list. Richmond: Royal Botanic Gardens, Kew.
25	Grona	Grona heterocarpos var. strigosa	(Meeuwen) H.Ohashi & K.Ohashi	Ohashi & Ohashi 2020. J. Jpn. Bot. 95(1): 1–8
26	Grona	Grona heterophylla	(Willd.) H.Ohashi & K.Ohashi	Ohashi & Ohashi 2020. J. Jpn. Bot. 95(1): 1–8
27	Grona	Grona ovalifolia	(Prain) H.Ohashi, K.Ohashi & Tagane	Ohashi & Ohashi 2020. J. Jpn. Bot. 95(1): 1–8; Lock & Heald. 1994. Legumes of Indo-China: a check-list. Richmond: Royal Botanic Gardens, Kew.
28	Grona	Grona reticulata	(Champ. ex Benth.) H.Ohashi & K.Ohashi	Ohashi & Ohashi 2020. J. Jpn. Bot. 95(1): 1–8; Lock & Heald. 1994. Legumes of Indo-China: a check-list. Richmond: Royal Botanic Gardens, Kew.
29	Grona	Grona retroflexa	(L.) H.Ohashi & K.Ohashi	Ohashi & Ohashi 2020. J. Jpn. Bot. 95(1): 1–8
30	Grona	Grona rubra	(Lour.) H.Ohashi & K.Ohashi	Ohashi & Ohashi 2020. J. Jpn. Bot. 95(1): 1–8
31	Grona	Grona schubertiae	(H.Ohashi) H.Ohashi & K.Ohashi	Ohashi & Ohashi 2020. J. Jpn. Bot. 95(1): 1–8
32	Grona	Grona strigillosa	(Schindl.) H.Ohashi & K.Ohashi	Ohashi & Ohashi 2020. J. Jpn. Bot. 95(1): 1–8; Lock & Heald. 1994. Legumes of Indo-China: a check-list. Richmond: Royal Botanic Gardens, Kew.
33	Grona	Grona styracifolia	(Osbeck) H.Ohashi & K.Ohashi	Ohashi & Ohashi 2020. J. Jpn. Bot. 95(1): 1–8
34	Grona	Grona triflora	(L.) H.Ohashi & K.Ohashi	Ohashi & Ohashi 2020. J. Jpn. Bot. 95(1): 1–8
35	Hegnera	Hegnera obcordata	(Miq.) Schindl.	Jiang et al. 2024. Phytotaxa 644 (2): 145–153; Lock & Heald. 1994. Legumes of Indo-China: a check-list. Richmond: Royal Botanic Gardens, Kew.
36	Huangtcia	Huangtcia oblata	(Baker ex Kurz) H.Ohashi & K.Ohashi	Ohashi & Ohashi 2020. J. Jpn. Bot. 95(1): 1–8; Lock & Heald. 1994. Legumes of Indo-China: a check-list. Richmond: Royal Botanic Gardens, Kew.
37	Huangtcia	Huangtcia renifolia	(L.) H.Ohashi & K.Ohashi	Ohashi & Ohashi 2020. J. Jpn. Bot. 95(1): 1–8; Lock & Heald. 1994. Legumes of Indo-China: a check-list. Richmond: Royal Botanic Gardens, Kew.
38	Hylodesmum	Hylodesmum laxum	(DC.) H.Ohashi & R.R.Mill	Ohashi & Ohashi 2020. J. Jpn. Bot. 95(1): 1–8; Lock & Heald. 1994. Legumes of Indo-China: a check-list. Richmond: Royal Botanic Gardens, Kew.
39	Hylodesmum	Hylodesmum leptopus	(A.Gray ex Benth.) H.Ohashi & R.R.Mill	Ohashi & Ohashi 2020. J. Jpn. Bot. 95(1): 1–8; Lock & Heald. 1994. Legumes of Indo-China: a check-list. Richmond: Royal Botanic Gardens, Kew.
40	Hylodesmum	Hylodesmum longipes	(Franch.) H.Ohashi & R.R.Mill	Ohashi & Ohashi 2020. J. Jpn. Bot. 95(1): 1–8
41	Hylodesmum	Hylodesmum podocarpum subsp. podocarpum		Ohashi & Ohashi 2020. J. Jpn. Bot. 95(1): 1–8
42	Hylodesmum	Hylodesmum podocarpum subsp. oxyphyllum	(DC.) H.Ohashi & R.R.Mill	Ohashi & Ohashi 2020. J. Jpn. Bot. 95(1): 1–8
43	Hylodesmum	Hylodesmum repandum	(Vahl) H.Ohashi & R.R.Mill	Ohashi & Ohashi 2020. J. Jpn. Bot. 95(1): 1–8; Lock & Heald. 1994. Legumes of Indo-China: a check-list. Richmond: Royal Botanic Gardens, Kew.
44	Kummerowia	Kummerowia striata	(Thunb.) Schindl.	Lock & Heald. 1994. Legumes of Indo-China: a check-list. Richmond: Royal Botanic Gardens, Kew.
45	Leptodesmia	Leptodesmia microphylla	(Thunb.) H.Ohashi & K.Ohashi	Ohashi & Ohashi 2020. J. Jpn. Bot. 95(1): 1–8; Lock & Heald. 1994. Legumes of Indo-China: a check-list. Richmond: Royal Botanic Gardens, Kew.
46	Lespedeza	Lespedeza cuneata	(Dum.Cours.) G.Don	Missouri. 2019. Bulletin OEPP/EPPO Bulletin 49 (2), 280–284; Lock & Heald. 1994. Legumes of Indo-China: a check-list. Richmond: Royal Botanic Gardens, Kew.
47	Lespedeza	Lespedeza juncea	(L.f.) Pers.	de Kok & Van Du. 2013. Kew Bulletin 68: 361-364
48	Mecopus	Mecopus nidulans	Benn.	Jin et al. 2016. A Checklist of Plants in Laos PDR; Korea National Arboretum: Gyeonggi-do, Republic of Korea, pp. 1–403; Lock & Heald. 1994. Legumes of Indo-China: a check-list. Richmond: Royal Botanic Gardens, Kew.
49	Ohwia	Ohwia caudata	(Thunb.) H.Ohashi	Ohashi & Ohashi 2020. J. Jpn. Bot. 95(1): 1–8
50	Ototropis	Ototropis multiflora	(DC.) H.Ohashi & K.Ohashi	Ohashi & Ohashi 2020. J. Jpn. Bot. 95(1): 1–8; Lock & Heald. 1994. Legumes of Indo-China: a check-list. Richmond: Royal Botanic Gardens, Kew.
51	Petrodesmum	Petrodesmum vidalii	(H. Ohashi) K.W.Jiang & Z.Q.Song	This study
52	Phyllodium	Phyllodium elegans	(Lour.) Desv.	Saisorn et al. 2025. Plants 14(12): 1822; Lock & Heald. 1994. Legumes of Indo-China: a check-list. Richmond: Royal Botanic Gardens, Kew.
53	Phyllodium	Phyllodium kurzianum	(Kuntze) H.Ohashi	Saisorn et al. 2025. Plants 14(12): 1822
54	Phyllodium	Phyllodium longipes	(Craib) Schindl.	Saisorn et al. 2025. Plants 14(12): 1822; Lock & Heald. 1994. Legumes of Indo-China: a check-list. Richmond: Royal Botanic Gardens, Kew.
55	Phyllodium	Phyllodium pulchellum	(L.) Desv.	Saisorn et al. 2025. Plants 14(12): 1822; Lock & Heald. 1994. Legumes of Indo-China: a check-list. Richmond: Royal Botanic Gardens, Kew.
56	Phyllodium	Phyllodium vestitum	Benth.	Saisorn et al. 2025. Plants 14(12): 1822; Lock & Heald. 1994. Legumes of Indo-China: a check-list. Richmond: Royal Botanic Gardens, Kew.
57	Pleurolobus	Pleurolobus gangeticus	(L.) J.St.-Hil. ex H.Ohashi & K.Ohashi	Ohashi & Ohashi 2020. J. Jpn. Bot. 95(1): 1–8; Lock & Heald. 1994. Legumes of Indo-China: a check-list. Richmond: Royal Botanic Gardens, Kew.
58	Polhillides	Polhillides velutina subsp. velutina		Ohashi & Ohashi 2020. J. Jpn. Bot. 95(1): 1–8; Lock & Heald. 1994. Legumes of Indo-China: a check-list. Richmond: Royal Botanic Gardens, Kew.
59	Polhillides	Polhillides velutina subsp. longibracteata	(Schindl.) H. Ohashi & K. Ohashi	Ohashi & Ohashi 2020. J. Jpn. Bot. 95(1): 1–8
60	Pseudarthria	Pseudarthria panii	R.Zhang bis, T.S.Yi & B.Pan bis	Zhang et al. 2018. Phytotaxa 367 (3): 265–274
61	Puhuaea	Puhuaea megaphylla	(Zoll. & Moritzi) H.Ohashi & K.Ohashi	Ohashi & Ohashi 2020. J. Jpn. Bot. 95(1): 1–8
62	Puhuaea	Puhuaea sequax	(Wall.) H.Ohashi & K.Ohashi	Ohashi & Ohashi 2020. J. Jpn. Bot. 95(1): 1–8
63	Pycnospora	Pycnospora lutescens	(Poir.) Schindl.	Jin et al. 2016. A Checklist of Plants in Laos PDR; Korea National Arboretum: Gyeonggi-do, Republic of Korea, pp. 1–403; Lock & Heald. 1994. Legumes of Indo-China: a check-list. Richmond: Royal Botanic Gardens, Kew.
64	Sohmaea	Sohmaea diffusa	(DC.) H.Ohashi & K.Ohashi	Ohashi & Ohashi 2020. J. Jpn. Bot. 95(1): 1–8
65	Sohmaea	Sohmaea laxiflora	(DC.) H.Ohashi & K.Ohashi	Ohashi & Ohashi 2020. J. Jpn. Bot. 95(1): 1–8; Lock & Heald. 1994. Legumes of Indo-China: a check-list. Richmond: Royal Botanic Gardens, Kew.
66	Sohmaea	Sohmaea teres	(Wall. ex Benth.) H.Ohashi & K.Ohashi	Ohashi & Ohashi 2020. J. Jpn. Bot. 95(1): 1–8; Lock & Heald. 1994. Legumes of Indo-China: a check-list. Richmond: Royal Botanic Gardens, Kew.
67	Sohmaea	Sohmaea zonata	(Miq.) H.Ohashi & K.Ohashi	Ohashi & Ohashi 2020. J. Jpn. Bot. 95(1): 1–8; Lock & Heald. 1994. Legumes of Indo-China: a check-list. Richmond: Royal Botanic Gardens, Kew.
68	Tadehagi	Tadehagi triquetrum	(L.) H.Ohashi	Dy Phon et al. 1994. Flore du Cambodge, du Laos et du Vietnam 27: Léguminosae (Fabaceae), Papilionoideae, Desmodieae. Paris: Muséum national d'Histoire naturelle; Lock & Heald. 1994. Legumes of Indo-China: a check-list. Richmond: Royal Botanic Gardens, Kew.
69	Tadehagi	Tadehagi rodgeri	(Schindl.) H.Ohashi	Dy Phon et al. 1994. Flore du Cambodge, du Laos et du Vietnam 27: Léguminosae (Fabaceae), Papilionoideae, Desmodieae. Paris: Muséum national d'Histoire naturelle; Lock & Heald. 1994. Legumes of Indo-China: a check-list. Richmond: Royal Botanic Gardens, Kew.
70	Tateishia	Tateishia concinna	(DC.) H.Ohashi & K.Ohashi	Ohashi & Ohashi 2020. J. Jpn. Bot. 95(1): 1–8
71	Uraria	Uraria acaulis	Schindl.	Jin et al. 2016. A Checklist of Plants in Laos PDR; Korea National Arboretum: Gyeonggi-do, Republic of Korea, pp. 1–403; Lock & Heald. 1994. Legumes of Indo-China: a check-list. Richmond: Royal Botanic Gardens, Kew.
72	Uraria	Uraria acuminata	Kurz	Jin et al. 2016. A Checklist of Plants in Laos PDR; Korea National Arboretum: Gyeonggi-do, Republic of Korea, pp. 1–403; Lock & Heald. 1994. Legumes of Indo-China: a check-list. Richmond: Royal Botanic Gardens, Kew.
73	Uraria	Uraria campanulata	(Benth.) Gagnep.	Jin et al. 2016. A Checklist of Plants in Laos PDR; Korea National Arboretum: Gyeonggi-do, Republic of Korea, pp. 1–403.
74	Uraria	Uraria cochinchinensis	Schindl.	Jin et al. 2016. A Checklist of Plants in Laos PDR; Korea National Arboretum: Gyeonggi-do, Republic of Korea, pp. 1–403; Lock & Heald. 1994. Legumes of Indo-China: a check-list. Richmond: Royal Botanic Gardens, Kew.
75	Uraria	Uraria cordifolia	Wall.	Jin et al. 2016. A Checklist of Plants in Laos PDR; Korea National Arboretum: Gyeonggi-do, Republic of Korea, pp. 1–403; Lock & Heald. 1994. Legumes of Indo-China: a check-list. Richmond: Royal Botanic Gardens, Kew.
76	Uraria	Uraria crinita	(L.) Desv. ex DC.	Jin et al. 2016. A Checklist of Plants in Laos PDR; Korea National Arboretum: Gyeonggi-do, Republic of Korea, pp. 1–403; Lock & Heald. 1994. Legumes of Indo-China: a check-list. Richmond: Royal Botanic Gardens, Kew.
77	Uraria	Uraria lacei	Craib	Jin et al. 2016. A Checklist of Plants in Laos PDR; Korea National Arboretum: Gyeonggi-do, Republic of Korea, pp. 1–403; Lock & Heald. 1994. Legumes of Indo-China: a check-list. Richmond: Royal Botanic Gardens, Kew.
78	Uraria	Uraria lagopodioides	(L.) DC.	Jin et al. 2016. A Checklist of Plants in Laos PDR; Korea National Arboretum: Gyeonggi-do, Republic of Korea, pp. 1–403; Lock & Heald. 1994. Legumes of Indo-China: a check-list. Richmond: Royal Botanic Gardens, Kew.
79	Uraria	Uraria oblonga	(Wall. ex Benth.) H.Ohashi & K.Ohashi	Ohashi & Ohashi 2020. J. Jpn. Bot. 95(1): 1–8; Lock & Heald. 1994. Legumes of Indo-China: a check-list. Richmond: Royal Botanic Gardens, Kew.
80	Uraria	Uraria poilanei	Dy Phon	Jin et al. 2016. A Checklist of Plants in Laos PDR; Korea National Arboretum: Gyeonggi-do, Republic of Korea, pp. 1–403; Lock & Heald. 1994. Legumes of Indo-China: a check-list. Richmond: Royal Botanic Gardens, Kew.
81	Uraria	Uraria rufescens	(DC.) Schindl.	Jin et al. 2016. A Checklist of Plants in Laos PDR; Korea National Arboretum: Gyeonggi-do, Republic of Korea, pp. 1–403; Lock & Heald. 1994. Legumes of Indo-China: a check-list. Richmond: Royal Botanic Gardens, Kew.
